# Supplementary material for: Does Self-Care Make You a Better Leader? A Multisource Study Linking Leader Self-Care to Health-Oriented Leadership, Employee Self-Care, and Health
Source: Int J Environ Res Public Health. 2022 May 31;19(11):6733. doi: 10.3390/ijerph19116733 (PMC9180678; doi:10.3390/ijerph19116733)
Supplement: Supplementary file 1 [file ijerph-19-06733-s001.zip]

Archive with 1 entries (1 files):
- ijerph-1701787-SI.pdf
